# Supplementary material for: Comparative Genomic Analyses of Copper Transporters and Cuproproteomes Reveal Evolutionary Dynamics of Copper Utilization and Its Link to Oxygen
Source: PLoS One. 2008 Jan 2;3(1):e1378. doi: 10.1371/journal.pone.0001378 (PMC2147054; doi:10.1371/journal.pone.0001378)
Supplement: Table S1 — (0.18 MB XLS) [file pone.0001378.s001.xls]

## Sheet: Table S1
Bacteria	Oxygen Req	Habitat	Gram Strain		Cuproproteins	Importers	Chaperones	Exporters	Cuproproteinsè	COX	ND2	SOD1	Nitrosocyanin	Plastocyanin	Cu-containing Nitrite Reductase	Cu amine oxidase	pMMO	CotA	Tyrosinase	Exportersè	PacS/CopA	CutC	CopB	PcoA	CueO	PcoC	CusCFBA	PcoE	Importerè	CtaA	Repressorè	CopY	Chaperonesè	CopZ	CopC	Unclearn Functionè	CopD
Actinobacteria
Acidothermus cellulolyticus 11B	Aerobic	Aquatic	+		1	0	0	1		+											+
Arthrobacter aurescens TC1	Aerobic	Terrestrial	+		1	0	0	0		+											+
Arthrobacter sp. FB24	Aerobic	Terrestrial	+		2	0	0	2		+						+					+	+
Bifidobacterium adolescentis	Anaerobic	Host	+		0	0	0	1													+
Bifidobacterium longum DJO10A	Anaerobic	Host	+		0	0	0	0
Brevibacterium linens BL2	Aerobic	Multiple	+		2	0	0	1		+						+					+
Collinsella aerofaciens ATCC 25986	Anaerobic	Host	+		0	0	0	1													+
Corynebacterium diphtheriae NCTC 13129	Aerobic	Multiple	+		1	0	0	1		+											+
Corynebacterium efficiens YS-314	Facultative	Multiple	+		1	0	0	2		+											+				+
Corynebacterium glutamicum ATCC 13032	Facultative	Multiple	+		1	0	0	2		+											+				+
Corynebacterium jeikeium K411	Facultative	Multiple	+		1	0	0	0		+
Frankia alni ACN14a	Aerobic	Host	+		2	0	0	0		+
Frankia sp. EAN1pec	Aerobic	Multiple	+		4	0	0	2		+						+					+				+
Janibacter sp. HTCC2649	Microaerophilic	Aquatic	+		2	0	0	2		+											+				+
Kineococcus radiotolerans SRS30216	Aerobic	Multiple	+		1	0	0	1		+												+
Leifsonia xyli subsp. xyli str. CTCB07	Aerobic	Host	+		2	0	0	2		+											+	+
Mycobacterium avium subsp. paratuberculosis K-10	Aerobic	Multiple	+		2	0	0	1		+											+
Mycobacterium bovis AF2122/97	Aerobic	Multiple	+		2	0	0	1		+											+
Mycobacterium flavescens PYR-GCK	Aerobic	Multiple	+		2	0	0	1		+						+					+
Mycobacterium leprae TN	Aerobic	Multiple	+		1	0	0	1		+											+
Mycobacterium smegmatis str. MC2 155	Aerobic	Host	+		1	0	0	0		+											+
Mycobacterium sp. KMS	Aerobic	Multiple	+		2	0	0	1		+						+					+
Mycobacterium tuberculosis C	Aerobic	Host	+		1	0	0	1		+											+
Mycobacterium ulcerans Agy99	Aerobic	Host	+		1	0	0	0		+											+
Mycobacterium vanbaalenii PYR-1	Aerobic	Multiple	+		3	0	0	1		+						+					+
Nocardia farcinica IFM 10152	Aerobic	Multiple	+		3	0	0	1		+						+					+
Nocardioides sp. JS614	Aerobic	Terrestrial	+		2	0	0	2		+											+	+
Propionibacterium acnes KPA171202	Anaerobic	Host	+		2	0	0	1		+											+
Rhodococcus sp. RHA1	Aerobic	Terrestrial	+		3	0	0	1		+						+					+
Rubrobacter xylanophilus DSM 9941	Aerobic	Multiple	+		2	0	0	1											+		+
Salinispora arenicola CNS205	Aerobic	Aquatic	+		1	0	0	0		+											+
Salinispora tropica CNB-440	Aerobic	Multiple	+		2	0	0	2		+											+	+
Streptomyces avermitilis MA-4680	Aerobic	Multiple	+		2	0	0	3		+									+		+	+			+
Streptomyces coelicolor A3(2)	Aerobic	Multiple	+		1	0	0	2		+											+	+
Symbiobacterium thermophilum IAM 14863	Microaerophilic	Terrestrial	+		2	0	0	1		+					+						+
Thermobifida fusca YX	Aerobic	Multiple	+		1	0	0	1		+											+
Tropheryma whipplei TW08/27	Aerobic	Host	+		1	0	0	1		+											+
marine actinobacterium PHSC20C1	Aerobic	Aquatic	+		1	0	0	2		+											+	+
Bacteroidetes/Chlorobi
Bacteroides caccae ATCC 43185	Anaerobic	Host	-		0	0	0	0													+
Bacteroides fragilis YCH46	Anaerobic	Host	-		0	0	0	2													+	+
Bacteroides thetaiotaomicron VPI-5482	Anaerobic	Host	+		0	0	0	2													+	+
Candidatus Sulcia muelleri str. Hc (Homalodisca coagulata)	Anaerobic	Host	-		0	0	0	0
Cellulophaga sp. MED134	Aerobic	Aquatic	-		1	0	0	1		+												+
Chlorobium chlorochromatii CaD3	Anaerobic	Multiple	-		0	0	0	1													+
Chlorobium ferrooxidans DSM 13031	Anaerobic	Aquatic	-		0	0	0	1													+
Chlorobium limicola DSM 245	Anaerobic	Aquatic	-		0	0	0	1													+
Chlorobium phaeobacteroides BS1	Facultative	Aquatic	-		0	0	0	1													+
Chlorobium tepidum TLS	Anaerobic	Aquatic	-		0	0	0	1													+
Croceibacter atlanticus HTCC2559	Aerobic	Aquatic	-		1	0	0	1		+											+
Cytophaga hutchinsonii ATCC 33406	Aerobic	Multiple	-		0	0	0	1													+
Flavobacteria bacterium BBFL7	Aerobic	Aquatic	-		1	0	0	1		+												+
Flavobacteriales bacterium HTCC2170	Aerobic	Aquatic	-		1	0	0	1					+									+
Flavobacterium johnsoniae UW101	Aerobic	Multiple	-		0	0	0	2							+						+	+
Gramella forsetii KT0803	Aerobic	Multiple	-		0	0	0	0													+
Leeuwenhoekiella blandensis MED217	Aerobic	Aquatic	-		1	0	0	2		+											+	+
Microscilla marina ATCC 23134	Aerobic	Aquatic	-		0	0	0	0													+
Pelodictyon luteolum DSM 273	Anaerobic	Multiple	-		0	0	0	1													+
Pelodictyon phaeoclathratiforme BU-1	Anaerobic	Multiple	-		0	0	0	1													+
Polaribacter irgensii 23-P	Aerobic	Aquatic	-		1	0	0	0		+
Porphyromonas gingivalis W83	Anaerobic	Host	-		0	0	0	2													+	+
Prosthecochloris aestuarii DSM 271	Anaerobic	Aquatic	-		0	0	0	0
Prosthecochloris vibrioformis DSM 265	Facultative	Aquatic	-		0	0	0	0
Psychroflexus torquis ATCC 700755	Aerobic	Aquatic	-		2	0	0	0		+			+
Robiginitalea biformata HTCC2501	Aerobic	Aquatic	-		2	0	0	2		+			+								+	+
Salinibacter ruber DSM 13855	Aerobic	Aquatic	-		1	0	0	1					+								+
Tenacibaculum sp. MED152	Aerobic	Aquatic	-		0	0	0	1													+
Chlamydiae
Candidatus Protochlamydia amoebophila UWE25	Anaerobic	Host	-		2	0	0	0		+											+
Chlamydia muridarum Nigg	Anaerobic	Host	-		0	0	0	0
Chlamydia trachomatis A/HAR-13	Anaerobic	Host	-		0	0	0	0
Chlamydophila abortus S26/3	Anaerobic	Host	-		0	0	0	0
Chlamydophila caviae GPIC	Anaerobic	Host	-		0	0	0	0
Chlamydophila felis Fe/C-56	Anaerobic	Host	-		0	0	0	0
Chlamydophila pneumoniae AR39	Anaerobic	Host	-		0	0	0	0
Cyanobacteria
Anabaena variabilis ATCC 29413	Aerobic	Multiple	-		3	1	0	1		+				+		+					+									+
Crocosphaera watsonii WH 8501	Aerobic	Aquatic	-		2	1	0	1		+				+							+									+
Gloeobacter violaceus PCC 7421	Aerobic	Terrestrial	-		2	0	0	1		+				+							+
Lyngbya sp. PCC 8106	Aerobic	Aquatic	-		2	1	0	1		+				+							+									+
Nodularia spumigena CCY9414	Aerobic	Aquatic	-		2	1	0	0		+				+							+									+
Nostoc punctiforme PCC 73102	Aerobic	Multiple	-		3	1	0	1		+				+		+					+									+
Nostoc sp. PCC 7120	Aerobic	Multiple	-		3	1	0	1		+				+		+					+									+
Prochlorococcus marinus str. MIT 9312	Microaerophilic	Aquatic	-		2	1	0	1		+				+							+									+
Synechococcus elongatus PCC 6301	Microaerophilic	Aquatic	-		2	1	0	1		+				+							+									+
Synechococcus sp. CC9311	Microaerophilic	Aquatic	-		3	1	0	1		+		+		+							+									+
Synechocystis sp. PCC 6803	Microaerophilic	Aquatic	-		3	1	0	0		+				+							+									+
Thermosynechococcus elongatus BP-1	Aerobic	Aquatic	-		1	1	0	1		+											+									+
Trichodesmium erythraeum IMS101	Aerobic	Aquatic	-		3	1	0	1		+				+		+					+									+
Firmicutes
Bacillales
Bacillus anthracis str. Ames	Facultative	Multiple	+		2	0	2	2		+		+									+	+										+		+
Bacillus cereus ATCC 10987	Aerobic	Multiple	+		3	0	2	2		+		+							+		+	+										+		+
Bacillus clausii KSM-K16	Aerobic	Terrestrial	+		2	0	2	1		+								+			+											+		+
Bacillus halodurans C-125	Facultative	Multiple	+		1	0	1	1		+											+													+
Bacillus licheniformis ATCC 14580	Facultative	Terrestrial	+		3	0	2	1		+		+						+			+											+		+
Bacillus sp. NRRL B-14911	Facultative	Aquatic	+		1	0	1	1		+											+													+
Bacillus subtilis subsp. subtilis str. 168	Facultative	Terrestrial	+		3	0	1	1		+		+						+			+													+
Bacillus thuringiensis serovar konkukian str. 97-27	Facultative	Multiple	+		2	0	1	2		+		+									+	+												+
Bacillus weihenstephanensis KBAB4	Aerobic	Terrestrial	+		2	0	1	2		+		+									+	+												+
Exiguobacterium sibiricum 255-15	Facultative	Terrestrial	+		1	0	0	2		+											+	+
Geobacillus kaustophilus HTA426	Aerobic	Aquatic	+		2	0	1	1		+		+									+													+
Listeria innocua Clip112624	Facultative	Multiple	+		1	0	1	2		+											+	+												+
Listeria monocytogenes EGD-e	Facultative	Multiple	+		1	0	1	2		+											+	+												+
Listeria welshimeri serovar 6b str. SLCC5334	Facultative	Multiple	+		0	0	1	0													+													+
Oceanobacillus iheyensis HTE831	Aerobic	Aquatic	+		3	0	1	2		+		+						+			+	+												+
Paenibacillus larvae subsp. larvae BRL-230010	Facultative	Terrestrial	+		1	0	1	2		+											+	+												+
Pasteuria nishizawae str. North American	Facultative	Host	+		0	0	0	0
Staphylococcus aureus RF122	Facultative	Host	+		1	0	1	1		+											+													+
Staphylococcus epidermidis ATCC 12228	Facultative	Host	+		1	0	2	1		+											+											+		+
Staphylococcus haemolyticus JCSC1435	Facultative	Host	+		1	0	2	1		+											+											+		+
Staphylococcus saprophyticus subsp. saprophyticus ATCC 15305	Aerobic	Host	+		1	0	1	1		+											+													+
Clostridia
Alkaliphilus metalliredigenes QYMF	Anaerobic	Aquatic	+		0	0	1	1													+													+
Caldicellulosiruptor saccharolyticus DSM 8903	Anaerobic	Aquatic	+		0	0	2	1													+											+		+
Carboxydothermus hydrogenoformans Z-2901	Anaerobic	Aquatic	+		0	0	1	1													+													+
Clostridium acetobutylicum ATCC 824	Anaerobic	Multiple	+		0	0	2	1													+											+		+
Clostridium beijerincki NCIMB 8052	Anaerobic	Multiple	+		0	0	2	2													+	+										+		+
Clostridium cellulolyticum H10	Anaerobic	Terrestrial	+		0	0	1	1													+													+
Clostridium difficile QCD-32g58	Anaerobic	Multiple	+		0	0	2	1													+											+		+
Clostridium novyi NT	Anaerobic	Terrestrial	+		0	0	0	1													+
Clostridium perfringens ATCC 13124	Anaerobic	Multiple	+		0	0	1	2													+	+												+
Clostridium phytofermentans ISDg	Anaerobic	Terrestrial	+		0	0	1	2													+	+												+
Clostridium sp. OhILAs	Anaerobic	Aquatic	+		0	0	1	1													+													+
Clostridium tetani E88	Anaerobic	Multiple	+		0	0	1	1													+													+
Clostridium thermocellum ATCC 27405	Anaerobic	Multiple	+		0	0	2	1													+											+		+
Desulfitobacterium hafniense DCB-2	Anaerobic	Multiple	-		1	0	2	1													+											+		+
Desulfotomaculum reducens MI-1	Anaerobic	Aquatic	+		0	0	1	1													+													+
Eubacterium ventriosum ATCC 27560	Anaerobic	Host	+		0	0	0	0													+
Halothermothrix orenii H 168	Anaerobic	Aquatic	-		0	0	1	1													+													+
Moorella thermoacetica ATCC 39073	Anaerobic	Aquatic	+		0	0	1	1													+													+
Syntrophomonas wolfei subsp. wolfei str. Goettingen	Anaerobic	Multiple	-		0	0	1	1													+													+
Thermoanaerobacter ethanolicus ATCC 33223	Anaerobic	Aquatic	+		0	0	1	1													+													+
Thermoanaerobacter tengcongensis MB4	Anaerobic	Aquatic	-		0	0	2	1													+											+		+
Thermosinus carboxydivorans Nor1	Anaerobic	Aquatic	-		0	0	1	1													+													+
Lactobacillales
Enterococcus faecalis V583	Facultative	Multiple	+		0	0	1	2													+	+										+
Enterococcus faecium DO	Facultative	Multiple	+		0	0	1	1													+											+
Lactobacillus acidophilus NCFM	Facultative	Multiple	+		0	0	2	1													+											+		+
Lactobacillus brevis ATCC 367	Facultative	Multiple	+		0	0	1	0													+											+
Lactobacillus casei ATCC 334	Facultative	Multiple	+		0	0	2	2													+	+										+		+
Lactobacillus delbrueckii subsp. bulgaricus ATCC 11842	Facultative	Multiple	+		0	0	2	1													+											+		+
Lactobacillus gasseri ATCC 33323	Facultative	Host	+		0	0	2	2													+	+										+		+
Lactobacillus johnsonii NCC 533	Facultative	Host	+		0	0	2	1													+											+		+
Lactobacillus plantarum WCFS1	Facultative	Host	+		0	0	2	2													+	+										+		+
Lactobacillus reuteri 100-23	Facultative	Host	+		0	0	2	1													+											+		+
Lactobacillus sakei subsp. sakei 23K	Facultative	Multiple	+		0	0	2	1													+											+		+
Lactobacillus salivarius subsp. salivarius UCC118	Facultative	Host	+		0	0	1	0													+											+
Lactococcus lactis subsp. lactis Il1403	Facultative	Multiple	+		0	0	2	2													+	+										+		+
Leuconostoc mesenteroides subsp. mesenteroides ATCC 8293	Facultative	Multiple	+		0	0	2	2													+	+										+		+
Oenococcus oeni PSU-1	Facultative	Multiple	+		0	0	2	1													+											+		+
Pediococcus pentosaceus ATCC 25745	Facultative	Multiple	+		0	0	2	2													+	+										+		+
Streptococcus agalactiae 2603V/R	Facultative	Host	+		0	0	1	2													+	+										+
Streptococcus mutans UA159	Facultative	Host	+		0	0	1	1													+											+
Streptococcus pneumoniae R6	Facultative	Multiple	+		0	0	1	1													+											+
Streptococcus pyogenes M1 GAS	Facultative	Host	+		0	0	1	2													+	+										+
Streptococcus suis 89/1591	Facultative	Multiple	+		0	0	1	2													+	+										+
Streptococcus thermophilus CNRZ1066	Anaerobic	Multiple	+		0	0	1	1													+											+
Mollicutes
Aster yellows witches1-broom phytoplasma AYWB	Aerobic	Host	-		0	0	0	0
Mesoplasma florum L1	Facultative	Host	-		0	0	0	0
Mycoplasma capricolum subsp. capricolum ATCC 27343	Facultative	Host	-		0	0	0	0
Mycoplasma gallisepticum R	Facultative	Host	-		0	0	0	0
Mycoplasma genitalium G37	Facultative	Host	-		0	0	0	0
Mycoplasma hyopneumoniae 232	Facultative	Host	-		0	0	0	0
Mycoplasma mobile 163K	Facultative	Host	-		0	0	0	0
Mycoplasma mycoides subsp. mycoides SC str. PG1	Facultative	Host	-		0	0	0	0
Mycoplasma penetrans HF-2	Facultative	Host	-		0	0	0	0
Mycoplasma pneumoniae M129	Facultative	Host	-		0	0	0	0
Mycoplasma pulmonis UAB CTIP	Facultative	Host	-		0	0	0	0
Mycoplasma synoviae 53	Facultative	Host	-		0	0	0	0
Onion yellows phytoplasma OY-M	Facultative	Host	-		0	0	0	0
Ureaplasma parvum serovar 3 str. ATCC 700970	Facultative	Host	-		0	0	0	0
Others
Acidobacteria bacterium Ellin345	Aerobic	Terrestrial	-		1	0	0	1		+											+
Aquifex aeolicus VF5	Aerobic	Aquatic	-		1	0	1	1		+											+													+
Blastopirellula marina DSM 3645	Aerobic	Aquatic	-		2	0	0	1		+											+
Chloroflexus aggregans DSM 9485	Facultative	Aquatic	-		2	0	0	0		+				+	+						+
Chloroflexus aurantiacus J-10-fl	Anaerobic	Aquatic	-		2	0	0	1		+				+	+						+
Dehalococcoides ethenogenes 195	Anaerobic	Multiple	+		0	0	0	1													+
Dehalococcoides sp. CBDB1	Anaerobic	Multiple	+		0	0	0	0													+
Deinococcus geothermalis DSM 11300	Aerobic	Aquatic	+		1	0	0	1		+											+
Deinococcus radiodurans R1	Aerobic	Terrestrial	+		2	0	0	1		+											+
Fervidobacterium nodosum Rt17-B1	Anaerobic	Aquatic	-		0	0	0	0
Fusobacterium nucleatum subsp. nucleatum ATCC 25586	Anaerobic	Host	-		0	0	0	2													+	+
Herpetosiphon aurantiacus ATCC 23779	Aerobic	Multiple	-		1	0	0	1		+					+						+
Rhodopirellula baltica SH 1	Aerobic	Aquatic	-		1	0	0	1		+											+
Roseiflexus castenholzii DSM 13941	Facultative	Aquatic	-		1	0	0	0		+
Roseiflexus sp. RS-1	Facultative	Aquatic	-		3	0	0	1		+				+							+
Solibacter usitatus Ellin6076	Aerobic	Terrestrial	-		3	0	0	1		+						+					+
Thermosipho melanesiensis BI429	Anaerobic	Aquatic	-		0	0	0	0
Thermotoga maritima MSB8	Anaerobic	Aquatic	-		0	0	0	0
Thermotoga petrophila RKU-1	Anaerobic	Aquatic	-		0	0	0	0
Thermus thermophilus HB27	Aerobic	Aquatic	-		3	0	0	1		+		+									+
Proteobacteria
Others
Magnetococcus sp. MC-1	Facultative	Aquatic	-		0	0	0	1													+
Mariprofundus ferrooxydans PV-1	Anaerobic	Aquatic	-		0	0	0	1													+
alpha subdivision
Others
Acidiphilium cryptum JF-5	Aerobic	Multiple	-		2	0	0	1		+											+
Aurantimonas sp. SI85-9A1	Aerobic	Aquatic	-		2	0	0	1		+	+										+
Bartonella bacilliformis KC583	Aerobic	Host	-		2	0	0	0		+
Bartonella henselae str. Houston-1	Aerobic	Host	-		3	0	0	0		+		+
Bartonella quintana str. Toulouse	Aerobic	Host	-		2	0	0	0		+
Bradyrhizobium japonicum USDA 110	Aerobic	Host	-		4	0	0	1		+	+		+								+
Bradyrhizobium sp. BTAi1	Aerobic	Host	-		4	0	0	2		+			+		+	+					+		+
Brucella abortus biovar 1 str. 9-941	Facultative	Host	-		4	0	1	2		+		+	+		+						+				+										+
Brucella melitensis 16M	Aerobic	Host	-		4	0	0	2		+		+	+		+						+				+
Brucella suis 1330	Aerobic	Host	-		4	0	0	2		+		+	+		+						+				+
Caulobacter crescentus CB15	Aerobic	Aquatic	-		2	0	1	3		+											+	+	+									+
Caulobacter sp. K31	Aerobic	Multiple	-		2	1	2	3		+	+										+		+				+					+			+		+
Dinoroseobacter shibae DFL 12	Aerobic	Aquatic	-		2	0	0	0		+			+								+
Erythrobacter litoralis HTCC2594	Aerobic	Aquatic	-		1	0	1	2		+											+		+									+
Erythrobacter sp. NAP1	Aerobic	Aquatic	-		2	0	1	2		+	+										+		+									+
Fulvimarina pelagi HTCC2506	Aerobic	Aquatic	-		2	0	0	1		+											+
Gluconobacter oxydans 621H	Aerobic	Multiple	-		2	0	0	2		+											+		+
Granulobacter bethesdensis CGDNIH1	Aerobic	Multiple	-		2	0	0	2		+	+										+		+
Hyphomonas neptunium ATCC 15444	Aerobic	Aquatic	-		1	0	1	3		+											+		+				+					+
Jannaschia sp. CCS1	Aerobic	Aquatic	-		1	0	0	1		+											+
Loktanella vestfoldensis SKA53	Aerobic	Aquatic	-		1	0	0	1		+											+
Magnetospirillum magneticum AMB-1	Microaerophilic	Aquatic	-		3	0	0	1		+		+	+								+
Magnetospirillum magnetotacticum MS-1	Microaerophilic	Aquatic	-		3	0	0	0		+	+	+									+
Maricaulis maris MCS10	Facultative	Multiple	-		1	0	0	2		+											+		+
Mesorhizobium loti MAFF303099	Aerobic	Multiple	-		3	0	0	2		+						+					+	+
Mesorhizobium sp. BNC1	Aerobic	Multiple	-		2	0	0	1		+					+						+
Nitrobacter hamburgensis X14	Aerobic	Terrestrial	-		1	0	0	2		+											+						+
Nitrobacter sp. Nb-311A	Facultative	Aquatic	-		1	0	0	1		+											+
Nitrobacter winogradskyi Nb-255	Facultative	Terrestrial	-		1	0	0	1		+											+
Novosphingobium aromaticivorans DSM 12444	Aerobic	Multiple	-		1	1	1	3		+											+	+	+												+		+
Oceanicaulis alexandrii HTCC2633	Aerobic	Multiple	-		1	0	0	2		+											+		+
Oceanicola batsensis HTCC2597	Aerobic	Aquatic	-		1	0	0	2		+											+		+
Oceanicola granulosus HTCC2516	Aerobic	Aquatic	-		1	0	0	2		+											+	+
Paracoccus denitrificans PD1222	Facultative	Multiple	-		4	0	0	1		+			+	+							+
Parvibaculum lavamentivorans DS-1	Aerobic	Multiple	-		1	0	0	0		+					+						+
Parvularcula bermudensis HTCC2503	Aerobic	Aquatic	-		1	0	0	2		+											+		+
Rhodobacter sphaeroides 2.4.1	Facultative	Multiple	-		1	0	0	1		+											+
Rhodobacterales bacterium HTCC2654	Aerobic	Aquatic	-		2	0	0	1		+			+		+						+
Rhodopseudomonas palustris BisA53	Facultative	Multiple	-		3	0	0	1		+	+		+		+						+
Rhodospirillum rubrum ATCC 11170	Facultative	Multiple	-		1	0	0	1													+
Roseobacter denitrificans OCh 114	Aerobic	Multiple	-		2	0	0	1		+			+								+
Roseobacter sp. MED193	Aerobic	Aquatic	-		1	0	0	1		+											+
Roseovarius nubinhibens ISM	Aerobic	Aquatic	-		1	0	0	2		+											+		+
Roseovarius sp. 217	Aerobic	Aquatic	-		2	0	0	1		+			+								+
Silicibacter pomeroyi DSS-3	Aerobic	Aquatic	-		2	0	0	2		+			+								+		+
Silicibacter sp. TM1040	Aerobic	Multiple	-		2	0	0	1		+											+
Sphingomonas sp. SKA58	Aerobic	Aquatic	-		2	1	2	3		+											+		+				+					+			+		+
Sphingomonas wittichii RW1	Aerobic	Aquatic	-		1	0	1	0		+																									+
Sphingopyxis alaskensis RB2256	Aerobic	Aquatic	-		2	1	2	3		+											+		+				+					+			+		+
Stappia aggregata IAM 12614	Facultative	Multiple	-		2	0	0	0		+			+								+
Sulfitobacter sp. EE-36	Aerobic	Aquatic	-		1	0	0	1		+											+
Xanthobacter autotrophicus Py2	Facultative	Multiple	-		1	0	0	2		+											+				+
Zymomonas mobilis subsp. mobilis ZM4	Anaerobic	Multiple	-		1	0	0	1			+										+
alpha proteobacterium HTCC2255	Aerobic	Aquatic	-		1	0	0	0		+
Rhizobiaceae
Agrobacterium tumefaciens str. C58	Aerobic	Multiple	-		2	0	0	2		+					+						+	+
Rhizobium etli CFN 42	Aerobic	Host	-		2	0	0	2		+					+						+	+
Rhizobium leguminosarum bv. viciae 3841	Aerobic	Multiple	-		1	0	0	0		+											+
Sinorhizobium medicae WSM419	Aerobic	Multiple	-		2	0	0	2		+					+						+	+
Sinorhizobium meliloti 1021	Aerobic	Multiple	-		3	0	0	1		+			+		+						+
Rickettsiales
Anaplasma marginale str. St. Maries	Aerobic	Host	-		1	0	0	0		+
Anaplasma phagocytophilum HZ	Aerobic	Host	-		1	0	0	0		+
Candidatus Pelagibacter ubique HTCC1062	Aerobic	Aquatic	-		1	0	0	0		+
Ehrlichia canis str. Jake	Aerobic	Host	-		1	0	0	0		+
Ehrlichia chaffeensis str. Arkansas	Aerobic	Host	-		1	0	0	0		+
Ehrlichia ruminantium str. Gardel	Aerobic	Host	-		1	0	0	0		+
Neorickettsia sennetsu str. Miyayama	Aerobic	Host	-		1	0	0	0		+
Rickettsia africae ESF-5	Aerobic	Host	-		1	0	0	0		+
Rickettsia akari str. Hartford	Aerobic	Host	-		1	0	0	0		+
Rickettsia bellii RML369-C	Aerobic	Host	-		1	0	0	0		+
Rickettsia canadensis str. McKiel	Aerobic	Host	-		1	0	0	0		+
Rickettsia conorii str. Malish 7	Aerobic	Host	-		1	0	0	0		+
Rickettsia felis URRWXCal2	Aerobic	Host	-		1	0	0	0		+
Rickettsia massiliae MTU5	Aerobic	Host	-		1	0	0	0		+
Rickettsia prowazekii str. Madrid E	Aerobic	Host	-		1	0	0	0		+
Rickettsia rickettsii	Aerobic	Host	-		1	0	0	0		+
Rickettsia sibirica 246	Aerobic	Host	-		1	0	0	0		+
Rickettsia typhi str. Wilmington	Aerobic	Host	-		0	0	0	0
Wolbachia endosymbiont of Drosophila melanogaster	Aerobic	Host	-		1	0	0	0		+
beta subdivision
Bordetella
Bordetella bronchiseptica RB50	Aerobic	Host	-		5	0	0	2		+	+	+		+							+		+	+
Bordetella parapertussis 12822	Aerobic	Host	-		5	0	0	2		+	+	+		+							+		+	+
Bordetella pertussis Tohama I	Aerobic	Host	-		5	0	0	2		+	+	+		+							+		+	+
Burkholderiaceae
Burkholderia ambifaria MC40-6	Aerobic	Multiple	-		2	0	0	1		+	+										+
Burkholderia cenocepacia AU 1054	Facultative	Multiple	-		3	0	0	2		+	+										+	+
Burkholderia cepacia AMMD	Facultative	Multiple	-		3	0	0	2		+	+										+	+
Burkholderia dolosa AUO158	Facultative	Multiple	-		3	0	0	1		+	+										+
Burkholderia mallei ATCC 23344	Aerobic	Host	-		4	0	1	2		+	+		+		+						+	+													+
Burkholderia multivorans ATCC 17616	Aerobic	Host	-		3	1	1	4		+	+										+		+	+		+									+		+
Burkholderia phymatum STM815	Aerobic	Host	-		2	0	0	0		+	+										+
Burkholderia phytofirmans PsJN	Aerobic	Terrestrial	-		2	0	0	0		+	+
Burkholderia pseudomallei 1710b	Aerobic	Terrestrial	-		4	0	1	2		+	+		+		+						+	+													+
Burkholderia sp. 383	Facultative	Multiple	-		3	0	0	2		+	+										+	+
Burkholderia thailandensis E264	Aerobic	Terrestrial	-		4	0	1	2		+	+		+		+						+	+													+
Burkholderia vietnamiensis G4	Facultative	Multiple	-		3	0	0	2		+	+										+	+
Burkholderia xenovorans LB400	Aerobic	Multiple	-		3	0	0	2		+	+										+	+
Polynucleobacter sp. QLW-P1DMWA-1	Anaerobic	Aquatic	-		2	0	0	0		+	+
Ralstonia eutropha JMP134	Facultative	Multiple	-		3	1	1	2		+	+										+		+												+		+
Ralstonia metallidurans CH34	Facultative	Multiple	-		4	1	1	2		+	+		+								+		+												+		+
Ralstonia pickettii 12J	Aerobic	Multiple	-		4	1	1	3		+	+		+		+						+		+	+		+									+		+
Ralstonia solanacearum GMI1000	Aerobic	Multiple	-		4	1	1	2		+	+		+		+						+		+												+		+
Neisseriaceae
Chromobacterium violaceum ATCC 12472	Facultative	Multiple	-		3	0	0	2		+	+				+						+	+
Neisseria gonorrhoeae FA 1090	Aerobic	Host	-		2	0	0	1					+	+	+						+
Neisseria meningitidis MC58	Aerobic	Host	-		2	0	0	1				+		+	+						+
Others
Acidovorax avenae subsp. citrulli AAC00-1	Aerobic	Multiple	-		5	0	0	1		+	+	+		+							+
Acidovorax sp. JS42	Aerobic	Terrestrial	-		4	0	0	2		+	+		+								+		+
Azoarcus sp. EbN1	Facultative	Terrestrial	-		3	0	0	1		+	+		+								+
Comamonas testosteroni KF-1	Aerobic	Multiple	-		2	1	1	2		+				+							+			+		+									+		+
Dechloromonas aromatica RCB	Facultative	Multiple	-		1	0	0	1		+											+
Delftia acidovorans SPH-1	Aerobic	Multiple	-		2	1	1	2		+				+							+			+		+									+		+
Methylibium petroleiphilum PM1					1	0	0	0		+											+
Methylobacillus flagellatus KT	Aerobic	Multiple	-		4	0	0	1		+	+			+							+
Methylophilales bacterium HTCC2181	Aerobic	Aquatic	-		2	0	0	0		+	+
Nitrosomonas europaea ATCC 19718	Aerobic	Multiple	-		3	0	0	2		+			+				+				+		+
Nitrosomonas eutropha C71	Aerobic	Multiple	-		4	0	0	2		+			+				+				+		+
Nitrosospira multiformis ATCC 25196	Aerobic	Terrestrial	-		4	0	0	1		+			+		+		+		+		+
Polaromonas naphthalenivorans CJ2	Aerobic	Aquatic	-		2	0	0	1		+	+				+						+
Polaromonas sp. JS666	Aerobic	Multiple	-		2	0	0	1		+	+										+
Rhodoferax ferrireducens T118	Facultative	Multiple	-		2	0	0	1		+			+								+
Rubrivivax gelatinosus PM1	Facultative	Aquatic	-		2	0	0	2		+											+						+
Thiobacillus denitrificans ATCC 25259	Facultative	Multiple	-		4	0	0	3		+	+	+	+								+		+				+
Verminephrobacter eiseniae EF01-2	Anaerobic	Host	-		1	0	0	1		+											+
delta subdivision
Anaeromyxobacter dehalogenans 2CP-C	Anaerobic	Terrestrial	-		2	0	0	1		+			+								+
Anaeromyxobacter sp. Fw109-5	Anaerobic	Terrestrial	-		0	0	0	1													+			+
Bdellovibrio bacteriovorus HD100	Aerobic	Multiple	-		1	0	0	1		+					+						+
Candidatus Desulfococcus oleovorans Hxd3	Anaerobic	Aquatic	-		0	0	0	0													+
Desulfotalea psychrophila LSv54	Anaerobic	Aquatic	-		0	0	0	0													+
Desulfovibrio desulfuricans G20	Anaerobic	Multiple	-		1	0	0	1		+											+
Desulfovibrio vulgaris subsp. vulgaris str. Hildenborough	Anaerobic	Multiple	-		1	0	0	0		+
Desulfuromonas acetoxidans DSM 684	Anaerobic	Aquatic	-		0	0	0	1													+
Geobacter lovleyi SZ	Anaerobic	Multiple	-		0	0	0	1																+
Geobacter metallireducens GS-15	Anaerobic	Aquatic	-		1	0	0	1		+											+
Geobacter sp. FRC-32	Anaerobic	Multiple	-		0	0	0	1													+
Geobacter sulfurreducens PCA	Anaerobic	Multiple	-		1	0	0	1		+											+
Geobacter uraniumreducens Rf4	Anaerobic	Multiple	-		1	0	0	1		+											+
Lawsonia intracellularis PHE/MN1-00	Facultative	Host	-		1	0	0	0				+									+
Myxococcus xanthus DK 1622	Aerobic	Terrestrial	-		1	0	0	1		+											+
Pelobacter carbinolicus DSM 2380	Anaerobic	Aquatic	-		1	0	0	1		+											+
Pelobacter propionicus DSM 2379	Anaerobic	Multiple	-		0	0	0	1													+
Stigmatella aurantiaca DW4/3-1	Aerobic	Terrestrial	-		2	0	0	2		+						+					+	+
Syntrophobacter fumaroxidans MPOB	Anaerobic	Aquatic	-		0	0	0	1													+
Syntrophus aciditrophicus SB	Anaerobic	Multiple	-		0	0	0	1													+
delta proteobacterium MLMS-1	Microaerophilic	Aquatic	-		0	0	0	0													+
epsilon subdivision
Campylobacter coli RM2228	Microaerophilic	Multiple	-		0	0	0	0
Campylobacter concisus 13826	Microaerophilic	Host	-		2	0	0	0				+	+								+
Campylobacter curvus 525.92	Microaerophilic	Host	-		2	0	0	0				+	+								+
Campylobacter fetus subsp. fetus 82-40	Microaerophilic	Host	-		2	0	0	0				+	+								+
Campylobacter jejuni RM1221	Microaerophilic	Multiple	-		0	0	0	0													+
Campylobacter lari RM2100	Microaerophilic	Multiple	-		1	0	0	0				+									+
Campylobacter upsaliensis RM3195	Microaerophilic	Multiple	-		0	0	0	0
Helicobacter acinonychis str. Sheeba	Microaerophilic	Host	-		0	0	0	0													+
Helicobacter hepaticus ATCC 51449	Microaerophilic	Host	-		0	0	0	0
Helicobacter pylori 26695	Aerobic	Host	-		0	0	0	0													+
Thiomicrospira denitrificans ATCC 33889	Anaerobic	Multiple	-		1	0	0	0					+								+
Wolinella succinogenes DSM 1740	Microaerophilic	Host	-		1	0	0	0					+								+
gamma subdivision
Enterobacteriales
Buchnera aphidicola str. APS (Acyrthosiphon pisum)	Facultative	Host	-		2	0	0	0		+
Candidatus Blochmannia floridanus	Facultative	Host	-		2	0	0	0		+
Enterobacter sp. 638	Facultative	Multiple	-		3	0	0	3		+	+	+									+	+			+
Erwinia carotovora subsp. atroseptica SCRI1043	Facultative	Multiple	-		4	0	0	4		+	+	+									+	+			+		+
Escherichia coli 536	Facultative	Host	-		5	0	0	5		+	+	+				+					+	+			+	+	+
Photorhabdus luminescens subsp. laumondii TTO1	Facultative	Host	-		3	0	0	4		+	+										+	+			+	+
Salmonella enterica subsp. enterica serovar Choleraesuis str. SC-B67	Facultative	Host	-		4	0	0	4		+	+	+									+	+			+	+
Salmonella typhimurium LT2	Facultative	Host	-		4	0	0	4		+	+	+									+	+			+	+
Serratia proteamaculans 568	Facultative	Multiple	-		3	0	0	2		+	+	+									+	+			+
Shigella boydii Sb227	Facultative	Host	-		4	0	0	4		+	+	+									+	+			+	+
Shigella dysenteriae Sd197	Facultative	Host	-		3	0	0	4			+	+				+					+	+			+	+
Shigella flexneri 2a str. 2457T	Facultative	Host	-		4	0	0	5		+	+	+									+	+			+	+	+
Shigella sonnei Ss046	Facultative	Host	-		4	0	0	5		+	+	+									+	+			+	+	+
Sodalis glossinidius str. 'morsitans'	Microaerophilic	Host	-		3	0	0	3		+	+											+			+	+
Wigglesworthia glossinidia endosymbiont of Glossina brevipalpis	Microaerophilic	Host	-		3	0	0	0		+	+
Yersinia bercovieri ATCC 43970	Facultative	Multiple	-		4	0	0	4		+	+	+									+	+			+	+
Yersinia enterocolitica subsp. enterocolitica 8081	Facultative	Multiple	-		3	0	0	3		+	+	+									+	+			+
Yersinia frederiksenii ATCC 33641	Facultative	Multiple	-		4	0	0	4		+	+	+									+	+			+	+
Yersinia intermedia ATCC 29909	Facultative	Multiple	-		4	0	0	4		+	+	+									+	+			+	+
Yersinia mollaretii ATCC 43969	Facultative	Multiple	-		4	0	0	4		+	+	+									+	+			+	+
Yersinia pestis Antiqua	Facultative	Multiple	-		4	0	0	4		+	+	+									+	+			+	+
Yersinia pseudotuberculosis IP 32953	Facultative	Multiple	-		4	0	0	4		+	+	+									+	+			+	+
Others
Acinetobacter sp. ADP1	Aerobic	Multiple	-		2	0	0	1		+	+										+
Aeromonas hydrophila subsp. hydrophila ATCC 7966	Facultative	Multiple	-		3	0	0	1		+	+			+							+				+
Alcanivorax borkumensis SK2	Aerobic	Aquatic	-		3	0	1	3		+	+										+		+	+										+
Alkalilimnicola ehrlichei MLHE-1	Facultative	Aquatic	-		2	0	0	0		+			+								+
Alteromonadales bacterium TW-7	Aerobic	Aquatic	-		2	0	0	0		+	+
Alteromonas macleodii 'Deep ecotype'	Aerobic	Aquatic	-		5	0	0	1		+	+	+		+							+			+
Baumannia cicadellinicola str. Hc (Homalodisca coagulata)	Facultative	Host	-		2	0	0	0		+
Candidatus Carsonella ruddii PV	Facultative	Host	-		0	0	0	0
Candidatus Ruthia magnifica str. Cm (Calyptogena magnifica)	Facultative	Host	-		0	0	0	0
Chromohalobacter salexigens DSM 3043	Aerobic	Multiple	-		4	0	0	0		+	+	+									+
Colwellia psychrerythraea 34H	Facultative	Aquatic	-		2	0	0	1		+			+								+
Congregibacter litoralis KT71	Aerobic	Aquatic	-		0	0	0	0
Coxiella burnetii RSA 493	Facultative	Multiple	-		3	0	0	0		+		+									+
Endoriftia persephone 'Hot96_1+Hot96_2'	Aerobic	Host	-		0	0	0	0
Francisella tularensis subsp. holarctica	Aerobic	Host	-		3	0	0	1		+		+										+
Hahella chejuensis KCTC 2396	Facultative	Aquatic	-		3	0	0	1		+	+		+								+
Halorhodospira halophila SL1	Facultative	Multiple	-		0	0	0	0
Idiomarina baltica OS145	Aerobic	Aquatic	-		3	0	1	1		+	+			+							+			+										+
Idiomarina loihiensis L2TR	Aerobic	Aquatic	-		3	0	1	2		+	+			+							+			+										+
Legionella pneumophila str. Lens	Aerobic	Host	-		2	0	0	0		+		+									+
Marinobacter aquaeolei VT8	Facultative	Aquatic	-		4	0	1	1		+	+	+	+								+			+										+
Marinomonas sp. MED121	Aerobic	Aquatic	-		2	0	0	0		+	+										+
Methylococcus capsulatus str. Bath	Aerobic	Multiple	-		3	0	0	1		+	+						+				+
Nitrococcus mobilis Nb-231	Aerobic	Aquatic	-		2	0	0	0		+		+									+
Nitrosococcus oceani ATCC 19707	Aerobic	Aquatic	-		3	0	1	0		+			+				+				+													+
Oceanobacter sp. RED65	Aerobic	Aquatic	-		2	0	0	0		+	+
Oceanospirillum sp. MED92	Aerobic	Aquatic	-		2	0	0	0		+	+										+
Pseudoalteromonas atlantica T6c	Aerobic	Aquatic	-		4	0	0	1		+	+	+									+	+
Pseudoalteromonas haloplanktis TAC125	Aerobic	Aquatic	-		3	0	0	2		+	+				+						+		+	+
Pseudoalteromonas tunicata D2	Facultative	Aquatic	-		2	0	0	0		+	+
Psychrobacter arcticus 273-4	Aerobic	Aquatic	-		1	0	1	1													+													+
Psychrobacter cryohalolentis K5	Aerobic	Multiple	-		1	0	1	1													+													+
Psychrobacter sp. PRwf-1	Aerobic	Multiple	-		1	0	1	1													+													+
Psychromonas ingrahamii 37	Anaerobic	Aquatic	-		3	0	1	1		+	+		+								+													+
Psychromonas sp. CNPT3	Facultative	Aquatic	-		1	0	0	1			+										+	+
Reinekea sp. MED297	Aerobic	Aquatic	-		3	0	1	0		+	+		+																					+
Rickettsiella grylli	Facultative	Host	-		1	0	0	0		+											+
Saccharophagus degradans 2-40	Aerobic	Aquatic	-		1	0	0	2		+											+		+	+
Shewanella amazonensis SB2B	Facultative	Multiple	-		2	0	0	2		+	+										+	+
Shewanella baltica OS155	Facultative	Aquatic	-		3	0	0	0		+	+			+							+
Shewanella denitrificans OS217	Facultative	Aquatic	-		4	0	0	3		+	+		+	+							+		+	+
Shewanella frigidimarina NCIMB 400	Facultative	Multiple	-		3	0	0	2		+	+										+		+	+
Shewanella oneidensis MR-1	Facultative	Multiple	-		3	0	0	0		+	+			+							+
Shewanella pealeana ATCC 700345	Facultative	Multiple	-		2	0	0	0		+	+										+
Shewanella putrefaciens CN-32	Facultative	Multiple	-		5	0	0	3		+	+	+		+							+		+	+			+	+
Shewanella sp. MR-4	Facultative	Multiple	-		5	0	0	0		+	+	+		+							+
Shewanella woodyi ATCC 51908	Facultative	Multiple	-		4	0	0	0		+	+			+							+
Thiomicrospira crunogena XCL-2	Anaerobic	Aquatic	-		1	0	0	3													+		+	+
marine gamma proteobacterium HTCC2080	Aerobic	Aquatic	-		1	0	0	0		+
marine gamma proteobacterium HTCC2143	Aerobic	Aquatic	-		1	0	0	0		+
marine gamma proteobacterium HTCC2207	Aerobic	Aquatic	-		1	0	0	0		+
Pasteurellaceae
Actinobacillus pleuropneumoniae serovar 1 str. 4074	Facultative	Host	-		2	0	0	0			+	+			+						+
Actinobacillus succinogenes 130Z	Anaerobic	Host	-		2	0	0	0			+	+			+						+
Haemophilus ducreyi 35000HP	Anaerobic	Host	-		2	0	0	0			+	+
Haemophilus influenzae 86-028NP	Facultative	Host	-		1	0	1	2			+										+													+
Haemophilus somnus 129PT	Facultative	Host	-		0	0	0	1														+
Mannheimia haemolytica PHL213	Facultative	Multiple	-		1	0	1	1			+										+													+
Mannheimia succiniciproducens MBEL55E	Anaerobic	Host	-		2	0	0	0			+	+			+						+
Pasteurella multocida subsp. multocida str. Pm70	Facultative	Host	-		1	0	1	3				+										+												+
Pseudomonadaceae
Azotobacter vinelandii AvOP	Aerobic	Multiple	-		3	0	0	2		+	+	+									+		+	+
Pseudomonas aeruginosa PAO1	Aerobic	Multiple	-		4	0	0	2		+	+		+	+							+		+	+
Pseudomonas entomophila L48	Aerobic	Multiple	-		3	0	0	2		+	+			+	+						+		+	+
Pseudomonas fluorescens Pf-5	Aerobic	Multiple	-		3	0	1	2		+	+			+	+						+		+	+											+
Pseudomonas mendocina ymp	Aerobic	Multiple	-		4	0	0	2		+	+	+		+							+		+	+
Pseudomonas putida KT2440	Aerobic	Multiple	-		4	0	0	2		+	+			+							+		+	+
Pseudomonas syringae pv. phaseolicola 1448A	Aerobic	Multiple	-		5	0	0	2		+	+	+		+							+		+	+
Vibrionaceae
Photobacterium profundum SS9	Facultative	Multiple	-		4	0	0	2		+	+		+								+	+		+
Photobacterium sp. SKA34	Facultative	Multiple	-		3	0	0	1		+	+										+	+
Vibrio alginolyticus 12G01	Facultative	Multiple	-		5	0	0	1		+	+	+		+							+	+
Vibrio angustum S14	Facultative	Aquatic	-		3	0	0	1		+	+										+	+
Vibrio cholerae O1 biovar eltor str. N16961	Facultative	Aquatic	-		2	0	0	1			+	+									+	+
Vibrio fischeri ES114	Facultative	Aquatic	-		1	0	0	1			+										+	+
Vibrio harveyi HY01	Facultative	Aquatic	-		5	0	0	0		+	+	+		+							+
Vibrio parahaemolyticus RIMD 2210633	Facultative	Aquatic	-		5	0	0	1		+	+	+		+							+	+
Vibrio sp. Ex25	Facultative	Aquatic	-		5	0	0	1		+	+	+		+							+	+
Vibrio splendidus 12B01	Facultative	Aquatic	-		4	0	0	1		+	+	+									+	+
Vibrio vulnificus CMCP6	Facultative	Aquatic	-		3	0	0	1		+	+	+									+	+
Xanthomonadaceae
Stenotrophomonas maltophilia R551-3	Aerobic	Multiple	-		2	0	0	2		+											+		+	+
Xanthomonas axonopodis pv. citri str. 306	Aerobic	Host	-		3	0	0	3		+				+								+	+	+
Xanthomonas campestris pv. campestris str. 8004	Aerobic	Host	-		3	0	0	3		+				+								+	+	+
Xanthomonas oryzae pv. oryzae KACC10331	Aerobic	Host	-		3	0	0	3		+				+								+	+	+
Xylella fastidiosa 9a5c	Aerobic	Host	-		3	0	0	3		+				+								+	+	+
Spirochaetales					6			6
Borrelia afzelii PKo	Aerobic	Host	-		0	0	0	0
Borrelia burgdorferi B31	Microaerophilic	Host	-		0	0	0	0
Borrelia garinii PBi	Microaerophilic	Host	-		0	0	0	0
Leptospira borgpetersenii serovar Hardjo-bovis JB197	Aerobic	Host	-		0	0	0	0													+
Leptospira interrogans serovar Copenhageni str. Fiocruz L1-130	Aerobic	Host	-		2	0	0	0		+											+
Treponema denticola ATCC 35405	Anaerobic	Host	-		0	0	0	1														+
Treponema pallidum subsp. pallidum str. Nichols	Anaerobic	Host	-		0	0	0	0
Archaea
Crenarchaeota
Desulfurococcales
Aeropyrum pernix K1	Aerobic	Terrestrial			1	0	0	0		+
Hyperthermus butylicus DSM 5456	Anaerobic	Aquatic			0	0	0	0
Sulfolobales
Metallosphaera sedula DSM 5348	Aerobic	Aquatic			1	0	0	0		+
Sulfolobus acidocaldarius DSM 639	Aerobic	Aquatic			2	0	0	0		+						+
Sulfolobus solfataricus P2	Aerobic	Aquatic			2	0	0	0		+						+
Sulfolobus tokodaii str. 7	Aerobic	Aquatic			1	0	0	0		+
Thermoproteales
Pyrobaculum aerophilum str. IM2	Facultative	Aquatic			1	0	0	0		+
Pyrobaculum islandicum DSM 4184	Anaerobic	Aquatic			0	0	0	0													+
Thermofilum pendens Hrk 5	Anaerobic	Aquatic			0	0	0	0
Euryarchaeota
Archaeoglobales
Archaeoglobus fulgidus DSM 4304	Anaerobic	Aquatic			0	0	0	1													+
Halobacteriales
Haloarcula marismortui ATCC 43049	Aerobic	Aquatic			2	0	0	1		+			+		+						+
Halobacterium sp. NRC-1	Aerobic	Aquatic			1	0	0	0		+											+
Haloquadratum walsbyi DSM 16790	Aerobic	Aquatic			1	0	0	0		+
Natronomonas pharaonis DSM 2160	Aerobic	Aquatic			1	0	0	1		+					+						+
Methanobacteriales
Methanosphaera stadtmanae DSM 3091	Anaerobic	Host			0	0	0	1													+
Methanothermobacter thermautotrophicus str. Delta H	Anaerobic	Aquatic			0	0	0	1													+
Methanococcales
Methanocaldococcus jannaschii DSM 2661	Anaerobic	Aquatic			0	0	0	0
Methanococcus maripaludis S2	Anaerobic	Aquatic			0	0	0	0
Methanomicrobiales
Methanoculleus marisnigri JR1	Anaerobic	Aquatic			0	0	0	1													+
Methanospirillum hungatei JF-1	Anaerobic	Multiple			0	0	0	1													+
Methanopyrales
Methanopyrus kandleri AV19	Anaerobic	Aquatic			0	0	0	0
Methanosarcinales
Methanococcoides burtonii DSM 6242	Anaerobic	Aquatic			0	0	0	1													+
Methanosaeta thermophila PT	Anaerobic	Aquatic			0	0	0	1													+
Methanosarcina acetivorans C2A	Anaerobic	Aquatic			0	0	0	1													+
Methanosarcina barkeri str. Fusaro	Anaerobic	Aquatic			0	0	0	1													+
Methanosarcina mazei Go1	Anaerobic	Aquatic			0	0	0	1													+
Thermococcales
Pyrococcus abyssi GE5	Anaerobic	Aquatic			0	0	0	0
Pyrococcus furiosus DSM 3638	Anaerobic	Aquatic			0	0	0	1													+
Pyrococcus horikoshii OT3	Anaerobic	Aquatic			0	0	0	0
Thermococcus kodakarensis KOD1	Anaerobic	Aquatic			0	0	0	1													+
Thermoplasmales
Ferroplasma acidarmanus Fer1	Facultative	Terrestrial			0	0	0	0
Picrophilus torridus DSM 9790	Facultative	Terrestrial			1	0	0	0		+
Thermoplasma acidophilum DSM 1728	Facultative	Aquatic			0	0	0	0
Thermoplasma volcanium GSS1	Facultative	Aquatic			0	0	0	0
Nanoarchaeota
Nanoarchaeum equitans Kin4-M	Anaerobic	Aquatic			0	0	0	0
